# Supplementary material for: Transcriptional Repressor Tbx3 Is Required for the Hormone-Sensing Cell Lineage in Mammary Epithelium
Source: PLoS One. 2014 Oct 24;9(10):e110191. doi: 10.1371/journal.pone.0110191 (PMC4208772; doi:10.1371/journal.pone.0110191)
Supplement: File S3 — Top 100 genes highest in luminal Venus High vs Low cells. Tab 1. Top 100 genes highest expressed in luminal VenusHigh cells compared to luminal VenusLow cells based on Affymetrix microarray using cells pooled from three animals that were separated by Venus fluorescence. Several described markers for hormone-sensing cells are highlighted in bold. Tab 2. Top 100 genes highest expressed in luminal VenusLow cells compared to luminal VenusHigh cells. Several described markers for alveolar cells are highlighted in bold. (XLSX) [file pone.0110191.s003.xlsx]

## Sheet: Venus High
Known HS cell markers in bold
Name	GB acc	Symbol	Lumi Venus High	Lumi Venus Low	Hi - Low
fibrinogen, gamma polypeptide	NM_133862	Fgg	12.3426	3.32193	9.02062
chemokine (C-X-C motif) ligand 15	NM_011339	Cxcl15	12.2444	3.50293	8.74145
deleted in malignant brain tumors 1	NM_007769	Dmbt1	11.8294	3.32193	8.50751
fibrinogen, B beta polypeptide	AK011118	Fgb	11.8086	3.32193	8.48662
crystallin, mu	NM_016669	Crym	11.6683	3.60768	8.06057
Cbp/p300-interacting transactivator with Glu/Asp-rich carboxy-terminal domain 1	U65091	Cited1	11.2767	3.32193	7.95479
amphiregulin	NM_009704	Areg	12.8217	5.12739	7.69434
keratin 6A	NM_008476	Krt6a	11.0418	3.39368	7.64809
chemokine (C-X-C motif) ligand 15	AV022238	Cxcl15	10.8481	3.32193	7.5262
interleukin 33	NM_133775	Il33	10.4994	3.32193	7.17745
indoleamine 2,3-dioxygenase 1	NM_008324	Ido1	11.8027	4.72484	7.0779
tetraspanin 1	AV371704	Tspan1	10.3729	3.32193	7.05094
solute carrier family 5 (sodium iodide symporter), member 5	BB328706	Slc5a5	11.193	4.16721	7.02575
collagen, type VIII, alpha 1	AV292255	Col8a1	10.5769	3.58667	6.99027
glutathione peroxidase 3	NM_008161	Gpx3	12.1882	5.23982	6.94842
stanniocalcin 2	AF031035	Stc2	12.0072	5.06115	6.946
progesterone receptor	BB149026	Pgr	11.9339	5.0489	6.88499
solute carrier family 7 (cationic amino acid transporter, y+ system), member 2	AV244175	Slc7a2	11.9075	5.05972	6.8478
olfactomedin 4	AV290148	Olfm4	10.1626	3.32193	6.8407
tryptophan hydroxylase 1	NM_009414	Tph1	10.1394	3.32193	6.81746
kinesin family member 5C	BB698320	Kif5c	10.0914	3.32193	6.76948
murine leukemia retrovirus	BG297038	LOC67527	12.9063	6.29099	6.61528
mannosidase 1, alpha	BB070019	Man1a	10.9402	4.35116	6.58902
stanniocalcin 2	AF031035	Stc2	11.8499	5.28237	6.56758
amiloride binding protein 1 (amine oxidase, copper-containing)	BC021880	Abp1	11.1399	4.58066	6.55923
expressed sequence AW112010	BE688358	AW112010	11.9766	5.44736	6.52919
chloride channel calcium activated 3	NM_017474	Clca3	9.84805	3.32193	6.52613
GIPC PDZ domain containing family, member 2	NM_016867	Gipc2	11.2038	4.68401	6.51978
pleiotrophin	BC002064	Ptn	12.8688	6.44689	6.42191
wingless-related MMTV integration site 5A	BB067079	Wnt5a	10.1244	3.72753	6.39692
defensin beta 1	BC024380	Defb1	9.71432	3.32193	6.39239
CAP-GLY domain containing linker protein family, member 4	AK017914	Clip4	9.65105	3.32193	6.32912
collagen, type VIII, alpha 1	NM_007739	Col8a1	9.54537	3.32193	6.22344
mannosidase 1, alpha	BB070019	Man1a	11.0796	4.86325	6.21634
transmembrane protein 86A	AK007864	Tmem86a	11.9505	5.75368	6.19687
Purkinje cell protein 4	NM_008791	Pcp4	9.9175	3.73929	6.17821
keratin 6A	K02108	Krt6a	9.47155	3.32193	6.14962
RIKEN cDNA 2200001I15 gene	AA162958	2200001I15Rik	11.4127	5.29113	6.12156
transmembrane protein 56	BB667728	Tmem56	11.5592	5.45672	6.10251
FXYD domain-containing ion transport regulator 2	NM_052823	Fxyd2	9.40823	3.32193	6.0863
myotubularin related protein 7	AV094609	Mtmr7	10.2519	4.20268	6.04922
CAP-GLY domain containing linker protein family, member 4	BM217861	Clip4	9.322	3.32193	6.00008
cysteine dioxygenase 1, cytosolic	NM_033037	Cdo1	11.2616	5.2651	5.99648
wingless-related MMTV integration site 5A	BC018425	Wnt5a	9.31428	3.32193	5.99234
prominin 1	NM_008935	Prom1	11.6706	5.69251	5.97813
defensin beta 1	BC024380	Defb1	9.24601	3.32193	5.92408
kinesin family member 5C	AI844677	Kif5c	9.21965	3.32193	5.89772
WAP four-disulfide core domain 2	AF334269	Wfdc2	12.2026	6.31476	5.88788
keratin 4	AV082644	Krt4	10.047	4.23309	5.8139
inhibitor of DNA binding 3	NM_008321	Id3	10.1358	4.32804	5.80779
small proline-rich protein 2A	NM_011468	Sprr2a	9.08044	3.32193	5.75851
protocadherin alpha 1	NM_054072	Pcdha1	9.02353	3.32193	5.7016
keratin 6A	NM_008476	Krt6a	9.31815	3.62052	5.69763
wingless-related MMTV integration site 4	NM_009523	Wnt4	9.88356	4.19218	5.69137
FXYD domain-containing ion transport regulator 2	AV002675	Fxyd2	8.96397	3.32193	5.64205
RAS protein-specific guanine nucleotide-releasing factor 1	AI850720	Rasgrf1	9.55289	3.91938	5.63351
uroplakin 3A	NM_023478	Upk3a	8.92826	3.32193	5.60633
5 hydroxytryptamine (serotonin) receptor 4	BB431008	Htr4	8.83844	3.32193	5.51651
collagen, type VIII, alpha 1	BB546487	Col8a1	10.353	4.8409	5.51214
potassium voltage-gated channel, Isk-related subfamily, gene 2	NM_134110	Kcne2	8.72471	3.32193	5.40278
angiogenin, ribonuclease A family, member 3	NM_007448	Ang3	9.83135	4.4449	5.38645
wingless-related MMTV integration site 4	AW047257	Wnt4	8.68818	3.32193	5.36625
RIKEN cDNA 5830408B19 gene	BE135996	5830408B19Rik	11.0398	5.70296	5.33686
solute carrier family 7 (cationic amino acid transporter, y+ system), member 2	BF533509	Slc7a2	8.65559	3.32193	5.33366
placenta-specific 8	AF263458	Plac8	9.05965	3.73012	5.32953
keratin 77	AV230775	Krt77	9.36083	4.03577	5.32506
FXYD domain-containing ion transport regulator 2	NM_052823	Fxyd2	8.6853	3.37035	5.31495
small proline-rich protein 1A	NM_009264	Sprr1a	9.57404	4.29257	5.28146
epidermal growth factor receptor pathway substrate 8	NM_007945	Eps8	9.00021	3.79191	5.2083
RAS protein-specific guanine nucleotide-releasing factor 1	NM_011245	Rasgrf1	8.52937	3.32193	5.20744
epidermal growth factor receptor pathway substrate 8	NM_007945	Eps8	8.81142	3.64956	5.16185
energy homeostasis associated	BB772205	Enho	8.4491	3.32193	5.12717
T-box 3	AA543734	Tbx3	8.71883	3.62054	5.09829
CAP-GLY domain containing linker protein family, member 4	AV273445	Clip4	8.37467	3.32193	5.05275
sterile alpha motif domain containing 5	BB308071	Samd5	9.7326	4.69323	5.03936
energy homeostasis associated	BB772205	Enho	8.33013	3.32193	5.0082
acyl-CoA synthetase bubblegum family member 1	NM_053178	Acsbg1	8.52064	3.52966	4.99098
myeloblastosis oncogene	NM_033597	Myb	9.2933	4.31652	4.97678
EGF-like, fibronectin type III and laminin G domains	AV024806	Egflam	8.28469	3.32193	4.96276
gelsolin	NM_010354	Gsn	11.8256	6.87011	4.95548
expressed sequence BB114814	BB277291	BB114814	8.26764	3.32193	4.94572
glypican 1	NM_016696	Gpc1	8.41376	3.47614	4.93762
tubulin, alpha 8	NM_017379	Tuba8	8.24569	3.32193	4.92376
pleiotrophin	BC002064	Ptn	13.1276	8.2066	4.92099
lymphocyte antigen 6 complex, locus A	BC002070	Ly6a	12.4049	7.54466	4.86027
solute carrier family 7 (cationic amino acid transporter, y+ system), member 2	M62838	Slc7a2	8.1773	3.32193	4.85537
gelsolin	AV224521	Gsn	12.6702	7.87861	4.79162
fibroblast growth factor 13	AF020737	Fgf13	8.09047	3.32193	4.76855
small proline-rich protein 2A	AV371678	Sprr2a	9.47084	4.70796	4.76288
prolactin receptor	BC005555	Prlr	11.7587	7.00004	4.75864
fer-1-like 4 (C. elegans)	BQ265161	Fer1l4	8.28762	3.53082	4.7568
gelsolin	AV025667	Gsn	11.9082	7.15826	4.74995
keratin 4	NM_008475	Krt4	8.05988	3.32193	4.73795
homeobox, msh-like 2	NM_013601	Msx2	8.0181	3.32193	4.69618
tripartite motif-containing 35	BQ175280	Trim35	8.05974	3.3802	4.67953
prolactin receptor	M22958	Prlr	10.5531	5.88542	4.6677
contactin associated protein-like 2	AU079588	Cntnap2	7.97798	3.32193	4.65605
T-cell receptor beta, joining region	M16120	Tcrb-J	7.96894	3.32193	4.64701
synaptotagmin VII	AI854420	Syt7	8.55689	3.91171	4.64519
prolactin receptor	NM_008932	Prlr	7.96335	3.32193	4.64142

## Sheet: Venus Low
Known Alveolar Progenitor markers listed in bold
Name	GB acc	Symbol	Lumi Venus High	Lumi Venus Low	Hi - Low
aldehyde dehydrogenase family 1, subfamily A3	BC026667	Aldh1a3	3.32193	8.36264	-5.04071
solute carrier family 5 (sodium/glucose cotransporter), member 1	AV371434	Slc5a1	3.32193	8.16072	-4.8388
casein alpha s2-like A	NM_007785	Csn1s2a	7.24745	12.0244	-4.77696
hypothetical protein LOC641050	M11024	LOC641050	5.90567	10.6186	-4.71289
xanthine dehydrogenase	AV286265	Xdh	5.174	9.87113	-4.69713
transforming growth factor, beta 2	BF144658	Tgfb2	3.32193	7.9116	-4.58967
malignant fibrous histiocytoma amplified sequence 1	BB107412	Mfhas1	3.32193	7.90626	-4.58433
wingless-related MMTV integration site 5B	NM_009525	Wnt5b	4.10193	8.62988	-4.52795
casein alpha s2-like A	BF119305	Csn1s2a	7.88143	12.3817	-4.50027
ectonucleotide pyrophosphatase/phosphodiesterase 3	BB039510	Enpp3	5.58684	10.0698	-4.48291
cytochrome P450, family 24, subfamily a, polypeptide 1	NM_009996	Cyp24a1	5.76517	10.2086	-4.44347
solute carrier family 28 (sodium-coupled nucleoside transporter), member 3	NM_022317	Slc28a3	6.59139	11.0341	-4.44271
casein beta	NM_009972	Csn2	7.10945	11.5468	-4.43734
protein tyrosine phosphatase-like (proline instead of catalytic arginine), member a	AV102876	Ptpla	3.82563	8.24873	-4.4231
phospholipid scramblase 2	NM_008880	Plscr2	3.78526	8.20079	-4.41553
collagen, type IX, alpha 3	BG074456	Col9a3	3.32193	7.69246	-4.37054
solute carrier family 5 (sodium/glucose cotransporter), member 1	AF208031	Slc5a1	4.90106	9.261	-4.35995
collagen, type IX, alpha 3	BG074456	Col9a3	3.441	7.78668	-4.34568
lactalbumin, alpha	NM_010679	Lalba	6.10489	10.4333	-4.32844
apolipoprotein D	NM_007470	Apod	6.94489	11.2644	-4.31947
casein alpha s1	NM_007784	Csn1s1	8.50178	12.7854	-4.28358
collagen, type XI, alpha 1	NM_007729	Col11a1	4.01203	8.28339	-4.27136
lactate dehydrogenase B	AV219418	Ldhb	5.60526	9.868	-4.26274
ATPase, H+ transporting, lysosomal V1 subunit B1	NM_134157	Atp6v1b1	6.98464	11.2249	-4.24025
potassium intermediate/small conductance calcium-activated channel, subfamily N, member 4	BG865910	Kcnn4	5.81045	10.0385	-4.22806
integral membrane protein 2A	BI966443	Itm2a	3.32193	7.5467	-4.22478
monoglyceride lipase	AK006949	Mgll	3.67805	7.89827	-4.22021
tandem C2 domains, nuclear	BB548141	Tc2n	3.32193	7.53634	-4.21441
receptor tyrosine kinase-like orphan receptor 1	AK012979	Ror1	3.32193	7.52653	-4.2046
transmembrane protein 47	NM_138751	Tmem47	3.724	7.91512	-4.19112
carbonyl reductase 2	BC010758	Cbr2	6.34574	10.5309	-4.18514
carbonic anhydrase 2	NM_009801	Car2	6.95981	11.1336	-4.1738
bone morphogenetic protein 2	AV239587	Bmp2	4.49127	8.65245	-4.16118
insulin-like growth factor binding protein 5	NM_010518	Igfbp5	3.71967	7.87958	-4.15991
monoglyceride lipase	NM_011844	Mgll	4.7883	8.93066	-4.14236
lysosomal acid lipase A	AI596237	Lipa	6.25534	10.3855	-4.13013
BTB (POZ) domain containing 11	BB230894	Btbd11	3.65604	7.78455	-4.12851
hairy/enhancer-of-split related with YRPW motif 1	NM_010423	Hey1	5.20539	9.32791	-4.12253
T-cell immunoglobulin and mucin domain containing 2	BC028829	Timd2	3.55235	7.66422	-4.11187
fatty acid binding protein 5, epidermal	BC002008	Fabp5	5.43905	9.54623	-4.10717
ceruloplasmin	BB332449	Cp	8.51072	12.6095	-4.09876
phosphodiesterase 7B	BE687857	Pde7b	3.63739	7.73469	-4.0973
casein beta	NM_009972	Csn2	8.22542	12.3073	-4.08186
protein tyrosine phosphatase, receptor type Z, polypeptide 1	BC002298	Ptprz1	3.89151	7.97221	-4.0807
prostaglandin-endoperoxide synthase 2	M94967	Ptgs2	5.08408	9.16171	-4.07763
A kinase (PRKA) anchor protein 2	AI649048	Akap2	3.87474	7.92746	-4.05272
solute carrier family 1 (neuronal/epithelial high affinity glutamate transporter, system Xag), member 1	U75214	Slc1a1	3.55046	7.60313	-4.05267
phospholipase B1	AV275795	Plb1	6.30185	10.3523	-4.05044
ectonucleotide pyrophosphatase/phosphodiesterase 3	AV224446	Enpp3	5.86217	9.90051	-4.03833
ceruloplasmin	BB332449	Cp	5.7459	9.77541	-4.02952
collagen, type IX, alpha 1	AK004383	Col9a1	7.27905	11.3075	-4.0285
fatty acid desaturase 1	BC026831	Fads1	5.84943	9.87783	-4.02839
antigen p97 (melanoma associated) identified by monoclonal antibodies 133.2 and 96.5	NM_013900	Mfi2	4.20277	8.22399	-4.02121
DNA segment, human D4S114	D45203	D0H4S114	4.98665	9.00644	-4.01979
chemokine (C-X-C motif) receptor 7	BC015254	Cxcr7	4.16846	8.18198	-4.01352
BMP and activin membrane-bound inhibitor, homolog (Xenopus laevis)	AF153440	Bambi	3.67692	7.6821	-4.00518
chloride intracellular channel 6	BQ176424	Clic6	7.92166	11.9119	-3.99026
integrin alpha 8	BB623587	Itga8	3.32193	7.30863	-3.9867
RIKEN cDNA 2610528A11 gene	BF580962	2610528A11Rik	4.7369	8.72215	-3.98526
lactate dehydrogenase B	AV216324	Ldhb	6.08997	10.0627	-3.97272
protein tyrosine phosphatase, receptor type Z, polypeptide 1	BC002298	Ptprz1	4.93154	8.8987	-3.96717
claudin 1	AV227581	Cldn1	6.04165	10.0068	-3.96511
ribosomal protein S6 kinase, polypeptide 5	BE291900	Rps6ka5	3.58495	7.54115	-3.9562
growth arrest specific 1	BB550400	Gas1	3.32193	7.27705	-3.95513
monoglyceride lipase	BI411560	Mgll	4.82694	8.77217	-3.94523
opioid growth factor receptor-like 1	BE650508	Ogfrl1	5.28306	9.22714	-3.94408
butyrophilin, subfamily 1, member A1	NM_013483	Btn1a1	8.39641	12.3285	-3.93205
GULP, engulfment adaptor PTB domain containing 1	BB138485	Gulp1	3.32193	7.2446	-3.92267
fatty acid binding protein 5, epidermal	BC002008	Fabp5	7.07446	10.9967	-3.92222
ATPase, Ca++ transporting, plasma membrane 1	BI080417	Atp2b1	5.64345	9.564	-3.92055
cytohesin 1 interacting protein	BC007144	Cytip	4.9227	8.84115	-3.91845
acyl-CoA synthetase long-chain family member 1	BC006692	Acsl1	6.13443	10.0496	-3.91517
complement component 3	K02782	C3	6.08248	9.98818	-3.9057
lysosomal acid lipase A	AI596237	Lipa	4.508	8.41319	-3.9052
solute carrier family 28 (sodium-coupled nucleoside transporter), member 3	NM_022317	Slc28a3	3.40027	7.29903	-3.89876
solute carrier family 15 (H+/peptide transporter), member 2	BB244383	Slc15a2	6.34132	10.2373	-3.89595
fatty acid desaturase 2	NM_019699	Fads2	5.12642	9.02095	-3.89452
UDP galactosyltransferase 8A	NM_011674	Ugt8a	5.03895	8.93306	-3.89412
PDZ domain containing RING finger 3	NM_018884	Pdzrn3	5.25985	9.15136	-3.89151
acyl-CoA synthetase short-chain family member 1	NM_080575	Acss1	5.07757	8.96312	-3.88555
calmin	AU067755	Clmn	4.33061	8.21402	-3.88341
demilune cell and parotid protein 3	C86550	Dcpp3	4.6621	8.54239	-3.88029
ceruloplasmin	BB332449	Cp	7.82169	11.6983	-3.87666
androgen binding protein beta	BC024677	Abpb	3.84201	7.71581	-3.8738
netrin 1	BI143915	Ntn1	6.70378	10.5764	-3.87261
ephrin B2	U30244	Efnb2	4.27216	8.14244	-3.87028
ceruloplasmin	BB009037	Cp	6.9489	10.8155	-3.86663
chloride intracellular channel 6	BQ176424	Clic6	6.43515	10.2987	-3.86352
monocyte to macrophage differentiation-associated	BC021914	Mmd	3.32193	7.17204	-3.85011
cholecystokinin	NM_031161	Cck	5.77418	9.62222	-3.84805
LIM domain binding 3	BB479063	Ldb3	3.32193	7.16897	-3.84704
WT1-interacting protein	BE136550	Wtip	4.32605	8.15946	-3.83342
fibronectin leucine rich transmembrane protein 3	BE945486	Flrt3	4.86889	8.68607	-3.81719
prostaglandin E receptor 4 (subtype EP4)	BC011193	Ptger4	5.6758	9.49105	-3.81525
solute carrier organic anion transporter family, member 1a5	NM_130861	Slco1a5	3.32193	7.13665	-3.81472
B-cell leukemia/lymphoma 2	BI664467	Bcl2	4.79125	8.60444	-3.81319
lipopolysaccharide binding protein	NM_008489	Lbp	6.50759	10.3188	-3.81116
mucin 15	BC020027	Muc15	7.72101	11.5278	-3.80676
integrin alpha 8	BQ175493	Itga8	6.76445	10.5643	-3.79981
angiotensinogen (serpin peptidase inhibitor, clade A, member 8)	AK018763	Agt	3.32193	7.11546	-3.79353
