# Supplementary material for: Transcriptional Repressor Tbx3 Is Required for the Hormone-Sensing Cell Lineage in Mammary Epithelium
Source: PLoS One. 2014 Oct 24;9(10):e110191. doi: 10.1371/journal.pone.0110191 (PMC4208772; doi:10.1371/journal.pone.0110191)
Supplement: File S6 — Selected genes from microarray. Expression of FGF receptors & ligands, cell cycle inhibitors and E-cadherin in luminal VenusHigh and VenusLow cells (Affymetrix log2 values). (XLSX) [file pone.0110191.s006.xlsx]

## Sheet: Sheet1
Probe set	Name	Symbol	Lumi Venushigh	Lumi VenusLow
1425911_a_at	fibroblast growth factor receptor 1	Fgfr1	6.55022	7.05463		grey= not expressed
1424050_s_at	fibroblast growth factor receptor 1	Fgfr1	8.95802	9.68389
1436551_at	fibroblast growth factor receptor 1	Fgfr1	6.03089	6.80458
1420847_a_at	fibroblast growth factor receptor 2	Fgfr2	9.74211	5.30623
1433489_s_at	fibroblast growth factor receptor 2	Fgfr2	10.7822	7.08422
1443211_at	fibroblast growth factor receptor 2	Fgfr2	6.4003	3.32193
1421841_at	fibroblast growth factor receptor 3	Fgfr3	6.69031	7.18468
1427777_x_at	fibroblast growth factor receptor 4	Fgfr4	3.58727	3.32193
1450869_at	fibroblast growth factor 1	Fgf1	4.74241	3.46582
1423136_at	fibroblast growth factor 1	Fgf1	5.08386	3.50959
1441042_at	fibroblast growth factor 1	Fgf1	3.32193	3.32193
1449826_a_at	fibroblast growth factor 2	Fgf2	3.32193	3.32193
1441350_at	fibroblast growth factor 3	Fgf3	3.32193	3.32193
1441914_x_at	fibroblast growth factor 3	Fgf3	3.32193	3.60461
1450282_at	fibroblast growth factor 4	Fgf4	4.23417	4.64113
1449729_at	fibroblast growth factor 4	Fgf4	3.32193	3.32193
1438883_at	fibroblast growth factor 5	Fgf5	3.32193	3.32193
1427582_at	fibroblast growth factor 6	Fgf6	4.05599	3.73549
1438405_at	fibroblast growth factor 7	Fgf7	3.32193	3.32193
1451882_a_at	fibroblast growth factor 8	Fgf8	3.32193	3.32193
1438718_at	fibroblast growth factor 9	Fgf9	3.32193	3.32193
1420795_at	fibroblast growth factor 9	Fgf9	3.40722	3.96318
1439959_at	fibroblast growth factor 11	Fgf11	4.77612	3.32193
1440270_at	fibroblast growth factor 12	Fgf12	3.32193	3.32193
1451693_a_at	fibroblast growth factor 12	Fgf12	3.32193	3.32193
1418497_at	fibroblast growth factor 13	Fgf13	8.09047	3.32193
1418498_at	fibroblast growth factor 13	Fgf13	3.32193	3.32193
1449958_a_at	fibroblast growth factor 14	Fgf14	3.32193	3.32193
1456239_at	fibroblast growth factor 17	Fgf17	3.32193	3.32193
1449545_at	fibroblast growth factor 18	Fgf18	3.32193	3.32193
1450205_at	fibroblast growth factor 22	Fgf22	3.32193	3.32193
1460296_a_at	fibroblast growth factor 22	Fgf22	3.32193	3.32193
1415834_at	dual specificity phosphatase 6	Dusp6	10.5063	12.4182
Probe set	Name	Symbol	Lumi Venushigh	Lumi VenusLow
1421679_a_at	cyclin-dependent kinase inhibitor 1A (P21)	Cdkn1a	8.81949	8.88629
1424638_at	cyclin-dependent kinase inhibitor 1A (P21)	Cdkn1a	9.76533	9.62763
1434045_at	cyclin-dependent kinase inhibitor 1B (p27)	Cdkn1b	8.37896	8.45195
1419497_at	cyclin-dependent kinase inhibitor 1B (p27)	Cdkn1b	4.61404	4.44892
1417649_at	cyclin-dependent kinase inhibitor 1C (P57)	Cdkn1c	3.32193	4.69221
1450140_a_at	cyclin-dependent kinase inhibitor 2A (P16)	Cdkn2a	3.32193	3.32193
1449152_at	cyclin-dependent kinase inhibitor 2B (p15)	Cdkn2b	5.16566	4.52521
1416868_at	cyclin-dependent kinase inhibitor 2C (p18)	Cdkn2c	7.0192	7.78624
1439164_at	cyclin-dependent kinase inhibitor 2C (p18)	Cdkn2c	3.32193	3.32193
1416253_at	cyclin-dependent kinase inhibitor 2D (p19)	Cdkn2d	7.63974	6.15267
1448261_at	cadherin 1 (E-cadherin)	Cdh1	12.0313	11.844
